# Supplementary material for: Essentiality of the Escherichia coli YgfZ Protein for the In Vivo Thiomethylation of Ribosomal Protein S12 by the RimO Enzyme
Source: Int J Mol Sci. 2023 Mar 1;24(5):4728. doi: 10.3390/ijms24054728 (PMC10002905; doi:10.3390/ijms24054728)
Supplement: Supplementary file 1 [file ijms-24-04728-s001.zip]

Archive with 1 entries (1 files):
- ijms-2187963-supplementary.pdf
